# Supplementary material for: Pan-Cancer Analyses Reveal Oncogenic and Immunological Role of Dickkopf-1 (DKK1)
Source: Front Genet. 2021 Nov 24;12:757897. doi: 10.3389/fgene.2021.757897 (PMC8654726; doi:10.3389/fgene.2021.757897)
Supplement: Supplementary file 1 [file Table2.xlsx]

## Sheet: Sheet1
Table S2 Correlation analysis of DKK1 gene expression in GBM, PRAD, SARC, TGCT, THYN, UVM and immune cell gene markers
Cell type	Marker	GBM						PRAD						SARC						TGCT						THYM						UVM
		None			Purity			None			Purity			None			Purity			None			Purity			None			Purity			None			Purity
		Cor	P		Cor	P		Cor	P		Cor	P		Cor	P		Cor	P		Cor	P		Cor	P		Cor	P		Cor	P		Cor	P		Cor	P
B cell	CD19	0.0802985	0.323796		0.0622573	0.469847		0.202923	***		0.0892891	0.0688653		0.362403	***		0.272985	***		-0.411219	***		-0.18479	**		0.107909	0.240739		0.118798	0.206039		0.132247	0.242252		0.134062	0.24507
	CD27	0.23794	**		0.0751683	0.382665		0.341284	***		0.203015	***		0.243321	***		0.0995696	0.120854		-0.381599	***		-0.0808649	0.330225		-0.382024	***		-0.382005	***		0.424869	***		0.411718	***
	CD79A	0.139514	0.0854383		0.101154	0.239534		0.269618	***		0.158411	**		0.257346	***		0.121276	0.0585377		-0.318325	***		-0.0103181	0.901287		-0.214308	***		-0.217142	*		0.0917475	0.41828		0.119172	0.301928
T cell (general)	CD3D	0.277007	***		0.105177	0.221261		0.375905	***		0.222751	***		0.288626	***		0.128625	*		-0.477398	***		-0.230334	**		-0.541758	***		-0.567387	***		0.449061	***		0.439624	***
	CD3E	0.258712	**		0.120204	0.161773		0.420856	***		0.278513	***		0.311287	***		0.177508	***		-0.477014	***		-0.232268	**		-0.41179	***		-0.424704	***		0.41021	***		0.399392	***
	CD2	0.266793	***		0.105194	0.221188		0.390358	***		0.255382	***		0.275908	***		0.126811	*		-0.49272	***		-0.258985	**		-0.428202	***		-0.444244	***		0.485274	***		0.477942	***
CD8+ T cell	CD8A	0.303399	***		0.240341	**		0.484054	***		0.380404	***		0.322894	***		0.214383	***		-0.330369	***		-0.0452989	0.585884		-0.314277	***		-0.309151	***		0.473345	***		0.463136	***
	CD8B	0.228569	**		0.139547	0.103875		0.283614	***		0.205236	***		0.314579	***		0.18633	**		-0.216836	**		0.0402182	0.628632		-0.427325	***		-0.43909	***		0.434314	***		0.419282	***
Tfh	CXCR3	0.277225	***		0.166521	0.0517959		0.356475	***		0.233681	***		0.262522	***		0.111347	0.0826049		-0.474571	***		-0.22489	**		-0.00385513	0.966667		-0.00260561	0.977952		0.431217	***		0.420981	***
	CXCR5	0.219625	**		0.162407	0.0579455		0.263547	***		0.140434	**		-0.0601334	0.334132		-0.146879	*		-0.358731	***		-0.0884217	0.28688		-0.00377163	0.967389		0.024163	0.797699		0.283492	*		0.277597	*
	ICOS	0.240422	**		0.108791	0.205706		0.380233	***		0.278349	***		0.247384	***		0.118975	0.0635237		-0.363453	***		-0.112538	0.174743		-0.161307	0.0783948		-0.161106	0.0854227		0.440204	***		0.436504	***
Th1	IFNG	0.215842	**		0.20567	*		0.257252	***		0.164174	***		0.220421	***		0.0978482	0.127446		-0.4352	***		-0.213664	**		0.184554	*		0.165985	0.0762511		0.436933	***		0.45669	***
	STAT4	0.229119	**		0.0895126	0.298243		0.469959	***		0.365253	***		0.42446	***		0.291551	***		-0.277813	***		-0.0231991	0.780313		0.355306	***		0.37058	***		0.302446	**		0.324917	**
	STAT1	-0.204753	*		-0.162897	0.0571819		0.221322	***		0.164652	***		0.121928	*		0.0550308	0.392085		-0.254013	**		-0.0559039	0.501241		0.460473	***		0.495761	***		0.368741	***		0.357897	**
	KLRD1	0.22344	**		0.0882244	0.305279		0.43233	***		0.326692	***		0.290541	***		0.147624	*		-0.243498	**		0.0166522	0.841334		0.320978	***		0.304932	***		0.377713	***		0.366597	**
	TBX21	0.110747	0.172939		0.141342	0.0994567		0.401996	***		0.292469	***		0.320107	***		0.206807	**		-0.470656	***		-0.228186	**		0.124112	0.17683		0.0963376	0.305739		0.354971	**		0.338784	**
Th2	STAT6	0.347225	***		0.231332	0.006531		0.32949	***		0.272312	***		-0.253343	***		-0.216989	***		0.514536	***		0.465026	***		0.54347	***		0.579925	***		0.191193	0.0893427		0.177108	0.123339
	CD4	0.252992	**		0.106155	**		0.449154	***		0.332188	***		0.515441	***		0.379092	***		-0.283805	***		-0.027266	0.743047		-0.29077	**		-0.30217	**		0.282482	**		0.289209	*
	GATA3	0.287211	***		0.263772	**		0.602523	***		0.537816	***		0.299238	***		0.21621	***		0.498214	***		0.462719	***		-0.203066	*		-0.206053	*		0.439699	***		0.426558	***
	CXCR4	0.315659	***		0.199334	*		0.485384	***		0.384695	***		0.182984	**		0.097761	0.127788		0.15969	0.0509411		0.220295	**		-0.152862	0.0955528		-0.15732	0.0931299		0.271858	*		0.265122	*
	CCR4	0.26299	**		0.16586	0.0527461		0.37901	***		0.299477	***		0.160149	**		0.0716021	0.265216		-0.211791	**		-0.0413331	0.619139		0.242769	**		0.262488	**		0.418602	***		0.42292	*
Th9	TGFBR2	0.282303	***		0.139496	0.104002		0.475599	***		0.371145	***		0.447174	***		0.368459	***		0.412691	***		0.392695	***		0.52521	***		0.55709	***		0.194236	0.0842675		0.215382	0.0599443
	IRF4	0.276775	***		0.211435	*		0.478535	***		0.385932	***		0.229991	***		0.147572	*		-0.457168	***		-0.244048	**		0.119944	0.191932		0.140989	0.132856		-0.0578196	0.610443		-0.0968908	0.401873
	SPI1	0.265017	***		0.118546	0.16768		0.480224	***		0.360588	***		0.522139	***		0.385588	***		-0.40101	***		-0.143352	0.0832435		0.323636	***		0.321181	***		0.405278	***		0.398858	***
Th17	KLRB1	0.213127	**		0.0191196	0.824502		0.400427	***		0.24606	***		0.280279	***		0.161759	*		-0.44452	***		-0.202319	*		-0.142351	0.12091		-0.124548	0.184773		0.394524	***		0.395167	***
	IL1R1	0.348207	***		0.219025	*		0.0712102	0.11248		0.018874	0.701103		0.320099	***		0.227338	***		0.128179	0.118007		0.186744	*		0.53642	***		0.545284	***		0.422365	***		0.43976	***
	STAT3	-0.0720819	0.375917		-0.0211216	0.806469		0.358498	***		0.31478	***		-0.268075	***		-0.254521	***		0.0845893	0.303394		0.0498475	0.548785		0.556764	***		0.589563	***		0.419463	***		0.404523	***
Th22	CCR10	-0.0314724	0.699352		-0.0385387	0.654791		0.252293	***		0.16693	***		-0.38143	***		-0.283581	***		0.328779	***		0.320174	***		0.0710347	0.440721		0.0769703	0.413579		0.144443	0.201136		0.164679	0.152371
	AHR	0.156028	0.0541106		0.0997829	0.245998		0.594495	***		0.548725	***		0.424577	***		0.359548	***		0.328321	***		0.348206	***		0.587059	***		0.621788	***		0.53549	***		0.551944	***
Treg	IL2RA	0.379312	***		0.285776	***		0.360419	***		0.279081	***		0.564248	***		0.459607	***		-0.411255	***		-0.174196	*		0.350365	***		0.341012	***		0.328764	**		0.343276	**
	CCR8	0.250244	**		0.173769	*		0.319513	***		0.233246	***		0.21399	***		0.137104	*		-0.256461	**		-0.191434	*		0.269666	**		0.299739	**		0.295123	**		0.299075	**
	FOXP3	0.119567	0.140989		0.0541335	0.529826		0.300946	***		0.207633	***		0.216543	***		0.102912	0.108815		-0.413723	***		-0.189558	*		0.481666	***		0.514984	***		0.295209	**		0.280138	*
	IL7R	0.274169	***		0.137571	0.108913		0.397394	***		0.292377	***		0.177391	**		0.107711	0.0932027		-0.311491	***		-0.12178	0.141733		0.126172	0.169698		0.159137	0.0893655		0.335149	**		0.342763	**
Exhausted T cells	PDCD1	0.256815	**		0.192905	0.0239172		0.371184	***		0.259407	***		0.227848	***		0.0599671	0.350952		-0.424909	***		-0.149019	0.0716394		-0.33071	***		-0.347115	***		0.480558	***		0.48393	***
	HAVCR2	0.217529	**		0.0244064	0.777105		0.496599	***		0.395637	***		0.520453	***		0.394463	***		-0.353216	***		-0.0769729	0.354106		0.452429	***		0.449868	***		0.511304	***		0.509861	***
	CTLA4	0.176443	*		0.0613643	0.476254		0.385295	***		0.287297	***		0.33353	***		0.223826	***		-0.474852	***		-0.252052	**		0.220021	*		0.229631	**		0.352464	**		0.345677	**
	LAG3	0.167283	*		0.226157	**		0.397347	***		0.284748	***		0.0755741	0.224572		-0.0438654	0.495233		-0.410032	***		-0.143117	0.0837547		0.181351	*		0.156557	0.0947474		0.381328	***		0.366506	**
	GZMB	0.252321	**		0.118611	0.167443		0.430826	***		0.321911	***		0.315161	***		0.176463	**		-0.365042	***		-0.104132	0.209415		-0.140319	0.126363		-0.125363	0.181891		0.398354	***		0.381769	***
M1 Macrophage	NOS2	-0.113663	0.16183		-0.084923	0.323802		0.332499	***		0.256958	***		0.0617287	0.321444		0.0118251	0.854193		0.407005	***		0.288971	***		0.36101	***		0.373397	***		0.152176	0.177805		0.132701	0.249939
	IRF5	0.180116	*		-0.0297693	0.729851		0.32906	***		0.295242	***		0.421828	***		0.32132	***		-0.119665	0.144683		0.0948615	0.253082		0.457404	***		0.465691	***		0.483346	***		0.473078	***
	PTGS2	0.213622	**		0.122294	0.15455		0.500908	***		0.429953	***		-0.140467	*		-0.0643863	0.316527		0.322589	***		0.243317	**		0.602626	***		0.617347	***		0.408323	***		0.387225	***
M2 Macrophage	CD163	0.375417	***		0.256277	**		0.329573	***		0.233203	***		0.546413	***		0.426427	***		0.215382	**		0.371229	***		0.42546	***		0.41428	***		0.386957	***		0.390481	***
	VSIG4	0.329038	***		0.153094	0.0740913		0.396767	***		0.301243	***		0.587974	***		0.478615	***		0.0822353	0.317096		0.181128	*		0.500527	***		0.487079	***		0.468468	***		0.481153	***
	MS4A4A	0.402192	***		0.262769	**		0.369819	***		0.256611	***		0.578039	***		0.462721	***		0.0412323	0.616386		0.28851	***		0.333333	***		0.313459	***		0.408251	***		0.407482	***
TAM	CD80	0.0921187	0.25742		0.0459613	0.593815		0.365176	***		0.316987	***		0.34337	***		0.239836	***		-0.382921	***		-0.181302	*		0.353013	***		0.369488	***		0.212095	0.0589285		0.2331	*
	CCL2	0.253987	**		0.122947	0.152343		0.672824	***		0.611404	***		0.315547	***		0.204045	**		0.0471387	0.566768		0.184035	*		0.359926	***		0.339618	***		0.366226	***		0.378875	***
	IL10	0.264683	***		0.0565701	0.511441		0.421244	***		0.326139	***		0.473411	***		0.327398	***		-0.300229	***		-0.0656715	0.429364		0.305307	***		0.286488	**		0.340907	**		0.333942	**
Monocyte	CD86	0.189927	*		-0.00853653	0.921135		0.529773	***		0.433283	***		0.499746	***		0.36098	***		-0.4041	***		-0.140783	0.0889787		0.517987	***		0.511731	***		0.514959	***		0.512736	***
	CSF1R	0.240478	**		0.0768853	0.371859		0.503292	***		0.381696	***		0.55716	***		0.434853	***		-0.107436	0.19067		0.110851	0.181339		0.464311	***		0.454636	***		0.339914	**		0.352425	**
NK cell	NCAM1	-0.233337	**		-0.150167	0.0798595		0.342794	***		0.187955	***		-0.43883	***		-0.353836	***		0.412233	***		0.387168	***		0.36152	***		0.381951	***		0.414327	***		0.400718	***
	KIR2DL1	0.189718	*		0.172022	*		0.106366	*		0.045764	0.35181		0.173334	**		0.101152	0.115032		-0.252495	**		-0.0208447	0.802125		0.222306	*		0.217611	*		0.133973	0.236104		0.124227	0.281732
	KIR2DL3	0.148917	0.0661877		0.14373	0.0938138		0.085472	0.0566395		0.0923274	0.059908		0.208081	***		0.117631	0.0665962		-0.282627	***		-0.037383	0.653048		0.218341	*		0.208029	*		0.323364	**		0.325085	**
	KIR2DL4	0.0868338	0.285844		0.0279487	0.745789		0.263451	***		0.191195	***		0.41543	***		0.324968	***		-0.320322	***		-0.0198649	0.811248		0.368946	***		0.370368	***		0.279099	*		0.268284	*
	KIR3DL1	0.0648929	0.425487		0.0844707	0.326395		0.0947567	*		0.024633	0.616385		0.187882	**		0.0840097	0.190925		-0.257159	**		-0.00836011	0.919949		0.161798	0.0774782		0.165331	0.0774329		0.2019	0.0724988		0.196829	0.0862086
	KIR3DL2	0.058108	0.475558		0.0622188	0.470123		0.0650188	0.147382		0.0162856	0.740504		0.170163	**		0.0671159	0.296403		-0.279871	**		-0.011762	0.887559		0.145703	0.112313		0.129044	0.169293		0.409552	***		0.414097	***
	KIR3DL3	0.0963703	0.23601		0.0531744	0.537153		0.0299909	0.504298		0.0635965	0.195484		0.0728736	0.24162		0.0326467	0.611823		-0.20315	*		-0.0166534	0.841323		-0.0156031	0.865683		-0.0080307	0.932118		0.129291	0.25303		0.148497	0.197433
	KIR2DS4	0.198562	*		0.169888	*		0.105712	*		0.0343661	0.484532		0.226287	***		0.191326	**		-0.227387	**		0.000371858	0.996433		0.142544	0.120402		0.147791	0.114971		0.0323517	0.775734		0.0179543	0.876834
	KLRK1	0.146871	0.0700426		0.164048	0.0554238		0.422534	***		0.307751	***		0.387981	***		0.285459	***		-0.337854	***		-0.0279126	0.737173		0.12525	0.172864		0.143636	0.125659		0.470034	***		0.458301	***
Neutrophil	CEACAM8	0.0750173	0.356736		0.048853	0.570776		0.0866538	0.0532935		0.0403658	0.411555		0.0457614	0.462516		0.0490673	0.445475		0.110243	0.179273		0.120487	0.146042		-0.0791199	0.390345		-0.0873016	0.353537		NA	NA		NA	NA
	ITGAM	0.215435	**		0.059359	0.49081		0.460686	***		0.352575	***		0.554041	***		0.43943	***		-0.397486	***		-0.233403	**		0.416828	***		0.394916	***		0.297489	**		0.359564	**
	FUT4	0.00885234	0.913518		-0.0686974	0.425069		0.17709	***		0.132036	**		0.11655	0.0605644		0.0656237	0.307296		-0.382975	***		-0.284497	***		0.368618	***		0.39109	***		0.290285	***		0.287527	*
	CCR7	0.350958	***		0.257749	**		0.391119	***		0.248127	***		0.166709	**		0.0658983	0.305272		-0.310246	***		-0.054692	0.510579		-0.217864	*		-0.191638	*		0.311111	**		0.314778	**
	MPO	0.290255	***		0.18594	*		0.338161	***		0.210353	***		0.223787	***		0.206746	**		-0.483574	***		-0.36464	***		-0.239068	**		-0.224861	*		-0.0399458	0.724985		-0.0256739	0.824595
Dendirtic cell	CD1C	0.208264	**		0.026197	0.761227		0.489783	***		0.382295	***		0.104639	0.0922307		0.0351406	0.584885		0.028392	0.730177		0.159143	0.0541886		-0.312071	***		-0.310086	***		0.0196156	0.862885		0.0269219	0.816214
	HLA-DPB1	0.250439	**		0.1329	0.121579		0.487981	***		0.353916	***		0.308237	***		0.140735	*		-0.239416	**		0.0190815	0.818561		0.186932	*		0.176724	0.0588457		0.420755	***		0.419685	***
	HLA-DQB1	0.118287	0.145324		0.0211045	0.806623		0.328865	***		0.271095	***		0.257631	***		0.115536	0.0716253		-0.329796	***		-0.141219	0.0879842		0.00734494	0.936541		0.0130248	0.890118		0.472311	***		0.465504	***
	HLA-DRA	0.258899	**		0.107991	0.209079		0.487512	***		0.356447	***		0.318487	***		0.155143	*		-0.346463	***		-0.094517	0.254817		0.467125	***		0.470573	***		0.489634	***		0.484773	***
	HLA-DPA1	0.173137	*		0.0686777	0.425202		0.48858	***		0.369542	***		0.299004	***		0.140647	*		-0.329569	***		-0.0820204	0.323339		0.386853	***		0.394893	***		0.45976	***		0.455372	***
	NRP1	0.415876	***		0.37782	***		0.174792	***		0.159888	**		0.135596	*		0.0670723	0.296718		0.457663	***		0.424331	8.50317e-08		0.534524	***		0.558793	***		0.491455	***		0.485757	***
	ITGAX	0.133924	0.0988588		-0.0099771	0.907881		0.482563	***		0.400872	***		0.14804	*		0.0341275	0.595762		-0.583691	***		-0.417135	1.47285e-07		0.499838	***		0.491732	***		0.549815	***		0.53954	***
None, correlation coefficient without adjustment; Purity, correlation adjusted by tumor purity; Cor, R value of Spearman’s correlation.*P<0.05.**P<0.01.***P<0.001.
