# Supplementary material for: Pan-Cancer Analyses Reveal Oncogenic and Immunological Role of Dickkopf-1 (DKK1)
Source: Front Genet. 2021 Nov 24;12:757897. doi: 10.3389/fgene.2021.757897 (PMC8654726; doi:10.3389/fgene.2021.757897)
Supplement: Supplementary file 2 [file Table1.xlsx]

## Sheet: Sheet1
Table S1 Correlation analysis of DKK1 gene expression in ACC, KICH, MESO, PAAD and immune cell gene markers
Cell type	Marker	ACC						KICH						MESO						PAAD
		None			Purity			None			Purity			None			Purity			None			Purity
		Cor	P		Cor	P		Cor	P		Cor	P		Cor	P		Cor	P		Cor	P		Cor	P
B cell	CD19	-0.0159904	0.888764		-0.00848248	0.943219		0.0652926	0.602463		0.0842895	0.50441		0.0867584	0.424272		0.0289104	0.792821		0.147698	*		0.106501	0.165623
	CD27	-0.109908	0.334926		0.0504268	0.671799		0.142094	0.255077		0.19849	0.112956		0.334439	**		0.30155	**		0.0991594	0.186626		0.0369585	0.631289
	CD79A	0.0859913	0.451136		0.196407	0.0958331		0.154201	0.216381		0.180627	0.149903		0.0628235	0.563214		0.0118856	0.914027		0.135797	0.0699069		0.0847726	0.270287
T cell(general)	CD3D	-0.0408272	0.720908		0.116749	0.325284		0.098758	0.430162		0.152931	0.223904		0.35507	***		0.321935	**		0.0935173	0.21308		0.0314284	0.683225
	CD3E	-0.113608	0.318808		0.0563373	0.635917		0.0929966	0.457673		0.143203	0.255113		0.349621	***		0.317853	**		0.0659043	0.380749		0.00207888	0.978471
	CD2	-0.10717	0.34718		0.0882806	0.457661		0.118756	0.34226		0.185102	0.139898		0.346359	**		0.312203	**		0.0708361	0.346056		0.000827537	0.991429
CD8+ T cell	CD8A	-0.0577048	0.613462		0.090773	0.445012		0.0979647	0.433893		0.168009	0.180969		0.404352	***		0.381603	***		0.0359866	0.632472		-0.022	0.776913
	CD8B	-0.0184644	0.871689		0.16113	0.173244		0.122555	0.326928		0.181763	0.147312		0.389426	***		0.359008	***		0.103875	0.166433		0.0481174	0.531995
Tfh	CXCR3	-0.00513698	0.964162		0.172284	0.144974		0.166267	0.18212		0.223749	0.0731791		0.307447	**		0.270232	*		0.0633234	0.399721		0.00592446	0.938699
	CXCR5	0.0078076	0.945554		0.0490005	0.680573		0.232149	0.0607007		0.297487	*		0.177499	0.100023		0.134625	0.219295		0.129354	0.0843874		0.0827315	0.282033
	ICOS	-0.139643	0.219668		0.00620085	0.958476		0.053109	0.671919		0.0872126	0.489688		0.356055	***		0.324189	**		0.200342	**		0.159142	*
Th1	IFNG	0.175843	0.121112		0.322542	**		0.00641573	0.959225		0.039584	0.75423		0.377085	***		0.34428	**		0.0569518	0.448906		0.0241328	0.754046
	STAT4	0.061028	0.593147		0.218418	0.0633918		0.0948753	0.448598		0.159364	0.20479		0.260334	*		0.245884	*		-0.108901	0.146748		-0.105438	0.169907
	STAT1	0.274308	*		0.249235	*		0.127899	0.306112		0.140955	0.262727		0.225869	*		0.197429	0.0701216		0.38063	***		0.344797	***
	KLRD1	-0.0585969	0.607979		0.102215	0.389509		0.106523	0.394608		0.108233	0.390785		0.0850769	0.43334		0.00804247	0.941765		0.131947	0.0782949		0.0939176	0.221773
	TBX21	-0.0918569	0.420743		0.0703978	0.553963		0.197829	0.11133		0.256157	*		0.138842	0.199658		0.0783617	0.475933		-0.0450434	0.549358		-0.0888039	0.248079
Th2	STAT6	-0.187014	0.0988775		-0.24963	*		-0.163135	0.190608		-0.168506	0.179663		-0.268043	*		-0.248224	*		0.293342	***		0.273762	***
	CD4	-0.21356	0.0587882		-0.0322038	0.786798		0.0627283	0.616819		0.115714	0.358671		0.246246	*		0.216023	*		0.118114	0.115324		0.0524891	0.495353
	GATA3	0.273821	*		0.213606	0.0695921		-0.0856487	0.494116		-0.0838145	0.506824		0.321626	**		0.297212	**		0.327096	***		0.31596	***
	CXCR4	0.10835	0.341863		0.0212596	0.858309		0.132491	0.288925		0.17378	0.166225		0.198914	0.0647454		0.184505	0.0909489		0.109156	0.145802		0.045136	0.557741
	CCR4	-0.120583	0.289804		-0.0421612	0.723215		-0.0161635	0.897506		0.00626542	0.960494		0.277807	**		0.241744	*		0.14135	0.0591104		0.0848756	0.269704
Th9	TGFBR2	-0.115568	0.310478		-0.0652812	0.583196		0.0917868	0.46357		0.105908	0.401102		0.250128	*		0.222686	*		0.28667	***		0.244422	**
	IRF4	-0.0367623	0.747717		0.133406	0.26051		0.0951258	0.447395		0.145388	0.247858		0.23788	*		0.198619	0.0684154		0.154469	*		0.0997234	0.194382
	SPI1	-0.112196	0.324899		0.0541309	0.64922		0.168396	0.176507		0.232452	0.0624144		0.252934	*		0.219466	*		0.0905692	0.227924		0.0188669	0.806511
Th17	KLRB1	-0.215115	0.0569279		-0.0559995	0.637947		0.0395579	0.752494		0.0647716	0.608223		0.0321134	0.767782		-0.0343714	0.754821		0.00482395	0.9489		-0.0483209	0.53026
	IL1R1	0.105064	0.356791		0.0478708	0.687552		0.0686985	0.583628		0.101006	0.423372		-0.150853	0.163104		-0.181208	0.0969775		0.224803	**		0.159212	*
	STAT3	0.101887	0.371597		0.0476528	0.688902		0.114205	0.361204		0.137191	0.275813		-0.0506671	0.641176		-0.0691438	0.529487		0.176455	*		0.131226	0.0871144
Th22	CCR10	0.0534327	0.64001		0.0488749	0.681347		0.0426052	0.734107		0.0505567	0.689195		0.201101	0.0617979		0.215307	*		-0.0678053	0.367134		-0.0811785	0.291195
	AHR	0.206975	0.0672218		0.232491	*		0.0368855	0.768732		0.0426901	0.735624		0.337063	**		0.365058	***		0.399836	***		0.374316	***
Treg	IL2RA	-0.231954	*		-0.130546	0.270961		0.093749	0.454026		0.134678	0.284788		0.399012	***		0.401612	***		0.287066	***		0.239493	**
	CCR8	-0.0281712	0.805335		0.0573247	0.630001		0.0322991	0.796829		0.0482358	0.702783		0.404294	***		0.395297	***		0.251207	***		0.20455	**
	FOXP3	0.255101	*		0.271974	*		0.309717	*		0.344705	**		0.34388	**		0.331671	**		0.191039	*		0.140012	0.0677791
	IL7R	0.0585239	0.608427		0.0889717	0.454134		0.0119404	0.924192		0.0435882	0.730272		0.295837	**		0.264473	*		0.154223	*		0.0979391	0.202524
Exhausted T cells	PDCD1	0.0381096	0.738796		0.255594	*		0.120723	0.334266		0.170373	0.174819		0.274386	*		0.23821	*		0.0862066	0.251207		0.0265209	0.730603
	HAVCR2	-0.0370012	0.746133		0.115092	0.332245		0.0306231	0.807163		0.064383	0.610381		0.315648	**		0.28356	**		0.173321	*		0.108326	0.15845
	CTLA4	-0.0540707	0.636015		0.0858423	0.470225		0.123143	0.324595		0.169057	0.178221		0.404334	***		0.37898	***		0.183964	*		0.13102	0.0876144
	LAG3	0.245522	*		0.306797	**		0.209602	0.0912		0.243893	0.050248		0.0749435	0.490265		0.0329882	0.764395		0.0410669	0.585191		0.014027	0.855512
	GZMB	-0.0242227	0.832189		0.097412	0.412287		0.162927	0.191184		0.195879	0.11787		0.166035	0.124303		0.115595	0.292117		0.181047	*		0.13247	0.0841342
M1 Macrophage	NOS2	-0.203183	0.072506		-0.192735	0.10233		-0.0299134	0.81155		-0.00822649	0.948144		0.274149	*		0.278468	**		0.0546746	0.467278		0.035788	0.642143
	IRF5	0.0102362	0.928658		0.134396	0.256957		-0.136959	0.272827		-0.126386	0.315758		0.145859	0.17765		0.12648	0.248719		0.119841	0.110065		0.1011	0.188263
	PTGS2	0.0803822	0.481305		0.159284	0.178289		0.0332116	0.791218		0.0309064	0.806922		-0.033936	0.755006		-0.0244661	0.824112		0.423448	***		0.418818	***
M2 Macrophage	CD163	-0.177813	0.116936		-0.109015	0.358573		0.186181	0.134455		0.255636	*		0.325235	**		0.308042	**		0.21188	**		0.14526	0.0580052
	VSIG4	-0.178847	0.114787		-0.0702865	0.554591		0.288759	*		0.357755	**		0.285759	**		0.264826	*		0.19531	**		0.122918	0.109233
	MS4A4A	-0.221946	*		-0.099934	0.400231		0.0901576	0.471576		0.157113	0.211341		0.225596	*		0.208583	0.0554035		0.136404	0.0686541		0.0664705	0.387701
TAM	CD80	0.0464777	0.6842		0.134681	0.25594		0.0806396	0.519801		0.106351	0.399125		0.370434	***		0.368238	***		0.272438	***		0.229878	**
	CCL2	-0.120169	0.291477		-0.0043611	0.970789		0.326667	**		0.39673	**		-0.0759459	0.484464		-0.100141	0.361831		0.0131945	0.860843		-0.0243393	0.75201
	IL10	-0.119804	0.292955		-0.00394591	0.973569		0.166447	0.181638		0.240962	0.0531626		0.0338813	0.755388		-0.0160821	0.883855		0.0461733	0.539376		-0.00344383	0.964343
Monocyte	CD86	-0.0576927	0.613537		0.113454	0.33922		0.0857739	0.493483		0.144238	0.251659		0.315685	**		0.291593	**		0.194229	**		0.134155	0.08023
	CSF1R	-0.205527	0.069202		-0.0741782	0.532825		0.0982987	0.432319		0.170941	0.173363		0.0867901	0.424102		0.0606138	0.581589		0.070745	0.346678		-0.00684301	0.929218
NK cell	NCAM1	0.00390703	0.972739		-0.0969378	0.414577		0.22292	0.071999		0.222662	0.0746218		-0.0145804	0.893373		-0.0135185	0.90227		-0.296371	***		-0.28741	***
	KIR2DL1	-0.276495	*		-0.193211	0.101468		0.231112	0.0618946		0.254811	*		0.0708698	0.514215		0.0440853	0.688698		-0.0270032	0.719735		-0.0233319	0.76196
	KIR2DL3	-0.242389	*		-0.182165	0.122954		-0.0679971	0.587485		-0.0586861	0.642388		-0.110766	0.307082		-0.156842	0.151718		0.0991295	0.18676		0.0866525	0.259769
	KIR2DL4	0.0184098	0.872066		0.102116	0.38997		-0.0857501	0.493603		-0.0795569	0.528719		0.0755302	0.486865		0.0283987	0.796408		0.162831	*		0.170078	*
	KIR3DL1	-0.141437	0.213741		-0.103373	0.384131		-0.0284834	0.820405		-0.0189887	0.880658		-0.117825	0.277086		-0.182669	0.0942676		0.0164185	0.82732		-0.00446085	0.953824
	KIR3DL2	-0.108779	0.339946		-0.0513866	0.66592		0.127652	0.307055		0.15153	0.228225		0.198617	0.0651534		0.158776	0.146671		0.0490621	0.514272		0.0145418	0.85027
	KIR3DL3	-0.0640616	0.574871		0.0229981	0.846857		-0.179079	0.150233		-0.178555	0.15471		-0.124424	0.250872		-0.161642	0.139425		0.143978	0.0545015		0.126799	0.0984059
	KIR2DS4	-0.105624	0.354218		-0.00478915	0.967924		0.0295531	0.813779		0.0458418	0.716898		-0.006457	0.952668		-0.0392736	0.721196		-0.0159701	0.831965		-0.0151396	0.844192
	KLRK1	-0.0773252	0.498189		0.0681057	0.566971		0.0686567	0.583857		0.0989126	0.433092		0.308905	**		0.271045	*		-0.0536692	0.475518		-0.0791117	0.303694
Neutrophil	CEACAM8	0.114111	0.316656		0.144121	0.223802		0.122736	0.326207		0.122999	0.329006		0.0821332	0.449478		0.0901995	0.411669		0.0936267	0.212543		0.0555002	0.470914
	ITGAM	-0.174977	0.122985		-0.0433522	0.715724		0.0581776	0.642648		0.120007	0.340993		0.300685	**		0.275436	*		0.147612	*		0.0696238	0.365534
	FUT4	0.0641435	0.574381		0.0461359	0.698321		0.195825	0.115074		0.212038	0.089947		0.206277	0.0552552		0.205308	0.0594367		0.163669	*		0.112634	0.142444
	CCR7	-0.197473	0.0810848		-0.11114	0.349224		0.154452	0.215626		0.207706	0.0968643		0.164723	0.127348		0.102257	0.351727		0.0559802	0.456694		0.0103388	0.893237
	MPO	-0.178483	0.115539		-0.094005	0.428903		0.182651	0.142133		0.196182	0.117292		0.10138	0.350126		0.0417616	0.704326		0.0768661	0.306446		-0.00439134	0.954543
Dendirtic cell	CD1C	-0.363345	***		-0.319564	**		0.147909	0.235941		0.214036	0.08689		0.0341911	0.753223		0.0193201	0.860685		0.057242	0.446595		0.0149943	0.845668
	HLA-DPB1	-0.102934	0.366677		0.0207618	0.861594		-0.0169293	0.892678		0.0201486	0.873427		0.294142	**		0.266253	*		-0.00657631	0.930378		-0.0803475	0.296178
	HLA-DQB1	0.0400075	0.726288		0.117686	0.321389		0.105229	0.40041		0.140151	0.265488		0.328479	**		0.300643	**		0.0641583	0.393523		0.00640688	0.933719
	HLA-DRA	-0.130563	0.251427		-0.0101073	0.932366		0.036468	0.771278		0.082244	0.514845		0.296712	**		0.272789	*		0.0799117	0.28762		0.00896223	0.907384
	HLA-DPA1	-0.125731	0.269551		-0.010561	0.929337		0.0465296	0.710647		0.0928151	0.462114		0.284938	**		0.258291	*		0.0438131	0.560329		-0.0238357	0.75698
	NRP1	0.196654	0.0823792		0.166132	0.160105		0.270765	*		0.329814	**		0.317307	**		0.320972	**		0.236446	**		0.195434	*
	ITGAX	0.0872571	0.444476		0.234942	*		0.0954598	0.445795		0.144143	0.251977		0.23048	*		0.193282	0.0763377		0.149431	*		0.0842286	0.273385
None, correlation coefficient without adjustment; Purity, correlation adjusted by tumor purity; Cor, R value of Spearman’s correlation.*P<0.05.**P<0.01.***P<0.001.
